# Supplementary material for: Fruit-Derived Anthocyanins: Effects on Cycling-Induced Responses and Cycling Performance
Source: Antioxidants (Basel). 2022 Feb 15;11(2):387. doi: 10.3390/antiox11020387 (PMC8869496; doi:10.3390/antiox11020387)
Supplement: Supplementary file 1 [file antioxidants-11-00387-s001.zip]

Archive with 1 entries (1 files):
- antioxidants-1565015-supplementary.pdf
